# Supplementary material for: Occurrence and Antimicrobial Susceptibility Profiles of Streptococcus equi subsp. zooepidemicus Strains Isolated from Mares with Fertility Problems
Source: Antibiotics (Basel). 2021 Dec 27;11(1):25. doi: 10.3390/antibiotics11010025 (PMC8773361; doi:10.3390/antibiotics11010025)
Supplement: Supplementary file 1 [file antibiotics-11-00025-s001.zip]

Archive with 1 entries (1 files):
- antibiotics-1495840-supplementary.pdf
